# Supplementary material for: Investigating Mammalian Formins with SMIFH2 Fifteen Years in: Novel Targets and Unexpected Biology
Source: Int J Mol Sci. 2023 May 21;24(10):9058. doi: 10.3390/ijms24109058 (PMC10218792; doi:10.3390/ijms24109058)
Supplement: Supplementary file 1 [file ijms-24-09058-s001.zip]

Archive with 1 entries (1 files):
- ijms-2360392-supplementary.pdf
